# Supplementary material for: A Genomic Exploration of the Possible De‐Extirpation of the Zanzibar Leopard
Source: Mol Ecol. 2024 Oct 30;34(23):e17566. doi: 10.1111/mec.17566 (PMC12684304; doi:10.1111/mec.17566)
Supplement: Supplementary file 2 — Table S1. [file MEC-34-e17566-s001.xlsx]

## Sheet: Table S1
Table S1. Sequencing results and other key data for the leopard specimens analysed in this study
Sample ID	Sample provider (this study)	Geographic origin	Detailed Location	Common name	Scientific name	Population assigned	Exclude (relatedness)	Exclude (error rate)	Sequencing depth /X	Sex	Pseudohaploid	Genotype likelihood	Genotype calling	Sequencing depth (mitochondrial)	Latitude	Longitude	Source of sample location	Data source
MCZ36709	MCZ voucher numbers 36709, Harvard Museum of Comparative Zoology	Zanzibar	Zanzibar	Zanzibar leopard	P. p. pardus	Zanzibar	No	No	38.4	M	Yes	Yes	Yes	2829.9	-6.2	39.3	Google maps	This study
MCZ40953	MCZ voucher numbers 40953, Harvard Museum of Comparative Zoology	Zanzibar	Zanzibar	Zanzibar leopard	P. p. pardus	Zanzibar	No	No	0.4	M	Yes	Yes		81.3				This study
Z1209	the Zanzibar Museum (ID: Z 1209)	Zanzibar	Zanzibar	Zanzibar leopard	P. p. pardus	Zanzibar			No data
SMNH581240		Equatorial_Guinea	Equatorial Guinea	African leopard	P. p. pardus	Equatorial Guinea	No	No	7.9	M	Yes	Yes		2374.4	1.6	10.6	Google maps	Paijmans et al., 2021
NMS.Z.2004.205		Malawi	Malawi	African leopard	P. p. pardus	Malawi	No	No	9.1	F	Yes	Yes		488.9	-13.5	34.1	Google maps	Paijmans et al., 2021
7944_Namibia		Namibia	Okahondja	African leopard	P. p. pardus	Namibia	No	No	5.4	M	Yes	Yes		822.9	-22.0	16.9	Paper	Pečnerová et al., 2021
7940_Namibia		Namibia	Otjiworongo	African leopard	P. p. pardus	Namibia	No	No	5.2	F	Yes	Yes		755.1	-20.4	16.7	Paper	Pečnerová et al., 2021
7935_Namibia		Namibia	Otjiworongo	African leopard	P. p. pardus	Namibia	No	No	5.2	M	Yes	Yes		849.9	-20.4	16.7	Paper	Pečnerová et al., 2021
7946_Namibia		Namibia	Outjo	African leopard	P. p. pardus	Namibia	No	No	5.0	M	Yes	Yes		828.8	-20.1	16.2	Paper	Pečnerová et al., 2021
7939_Namibia		Namibia	Otjiworongo	African leopard	P. p. pardus	Namibia	No	No	5.0	M	Yes	Yes		927.9	-20.4	16.7	Paper	Pečnerová et al., 2021
7937_Namibia		Namibia	Otjiworongo	African leopard	P. p. pardus	Namibia	No	No	4.8	M	Yes	Yes		785.8	-20.4	16.7	Paper	Pečnerová et al., 2021
7949_Namibia		Namibia	Winchoek	African leopard	P. p. pardus	Namibia	No	No	4.7	M	Yes	Yes		812.0	-22.6	17.1	Paper	Pečnerová et al., 2021
7936_Namibia		Namibia	Otjiworongo	African leopard	P. p. pardus	Namibia	No	No	4.7	F	Yes	Yes		819.9	-20.4	16.7	Paper	Pečnerová et al., 2021
7941_Namibia		Namibia	Otjiworongo	African leopard	P. p. pardus	Namibia	No	No	4.6	M	Yes	Yes		832.5	-20.4	16.7	Paper	Pečnerová et al., 2021
7934_Namibia		Namibia	Otjiworongo	African leopard	P. p. pardus	Namibia	No	No	4.3	F	Yes	Yes		750.2	-20.4	16.7	Paper	Pečnerová et al., 2021
7938_Namibia		Namibia	Otjiworongo	African leopard	P. p. pardus	Namibia	No	No	4.1	M	Yes	Yes		663.8	-20.4	16.7	Paper	Pečnerová et al., 2021
L033-L0665a		Namibia	Namibia	African leopard	P. p. pardus	Namibia	No	No	32.5	M	Yes	Yes	Yes	4891.3	-22.1	17.0	Google maps	Paijmans et al., 2021
7942_Namibia		Namibia	Otjiworongo	African leopard	P. p. pardus	Namibia	No	No	18.4	M	Yes	Yes	Yes	3563.9	-20.4	16.7	Paper	Pečnerová et al., 2021
SMNH595313		Eritrea	Eritrea	African leopard	P. p. pardus	NE.Eritrea	No	No	3.5	F	Yes	Yes		613.4	15.3	38.6	Google maps	Paijmans et al., 2021
MFN_MAM_040560		Ethiopia	Addis Ababa, Ethiopia	African leopard	P. p. pardus	NE.Ethiopia	No	No	16.3	M	Yes	Yes	Yes	1603.8	9.0	38.8	Google maps	Paijmans et al., 2021
ZMUC3490		Kenya	Kenya	African leopard	P. p. pardus	NE.Kenya	No	No	12.4	F	Yes	Yes	Yes	3842.5	0.5	38.0	Google maps	Paijmans et al., 2021
8540_Uganda		Uganda	MFNP-Kulu_Niang	African leopard	P. p. pardus	NE.Uganda	No	No	4.7	M	Yes	Yes		5179.6	2.2	31.8	Paper	Pečnerová et al., 2021
MFN_MAM_056545		Cameroon	Bafreng, Cameroon	African leopard	P. p. pardus	NW.Cameroon	No	No	11.3	M	Yes	Yes	Yes	2335.6	5.2	10.2	Google maps	Paijmans et al., 2021
MFN_MAM_056389		Gabon	Akoafim, Gabon	African leopard	P. p. pardus	NW.Gabon	No	No	5.0	M	Yes	Yes		1505.0	0.6	12.9	Google maps	Paijmans et al., 2021
7246_Ghana		Ghana	Jang-N/R	African leopard	P. p. pardus	NW.Ghana	No	No	4.6	F	Yes	Yes		594.9	10.2	-2.5	Paper	Pečnerová et al., 2021
7547_Ghana		Ghana	Kananto-N/R	African leopard	P. p. pardus	NW.Ghana	No	No	16.3	F	Yes	Yes	Yes	2369.7	9.2	-2.0	Paper	Pečnerová et al., 2021
SMNH582373		Morocco	Morocco	African leopard	P. p. pardus	NW.Morocco	No	No	8.2	F	Yes	Yes		2115.5	31.8	-6.4	Google maps	Paijmans et al., 2021
SMNH581311		South_Africa	Durban, South Africa	African leopard	P. p. pardus	South Africa	No	No	14.8	F	Yes	Yes	Yes	4092.3	-30.7	23.4	Google maps	Paijmans et al., 2021
MFN_MAM_056356		Tanzania_Pemba	Konde, Pemba Island	African leopard	P. p. pardus	Tanzania Pemba	No	No	14.4	M	Yes	Yes	Yes	1525.6	-5.2	39.8	Google maps	Paijmans et al., 2021
3244_Tanzania		Tanzania	Maswa_(Mbono)	African leopard	P. p. pardus	TanzaniaN	No	No	4.6	M	Yes	Yes		920.9	-3.2	34.6	Paper	Pečnerová et al., 2021
5522_Tanzania		Tanzania	Maswa	African leopard	P. p. pardus	TanzaniaN	No	No	4.2	M	Yes	Yes		1685.0	-3.2	34.6	Paper	Pečnerová et al., 2021
5520_Tanzania		Tanzania	Maswa	African leopard	P. p. pardus	TanzaniaN	No	No	4.1	M	Yes	Yes		1303.3	-3.2	34.6	Paper	Pečnerová et al., 2021
5519_Tanzania		Tanzania	Maswa	African leopard	P. p. pardus	TanzaniaN	No	No	3.9	M	Yes	Yes		4934.3	-3.2	34.6	Paper	Pečnerová et al., 2021
3241_Tanzania		Tanzania	Maswa_(Mbono)	African leopard	P. p. pardus	TanzaniaN	No	No	17.8	F	Yes	Yes	Yes	9663.0	-3.2	34.6	Paper	Pečnerová et al., 2021
4352_Tanzania		Tanzania	Selous	African leopard	P. p. pardus	TanzaniaS	No	No	5.2	M	Yes	Yes		1625.9	-7.8	38.2	Paper	Pečnerová et al., 2021
5525_Tanzania		Tanzania	Ugalla	African leopard	P. p. pardus	TanzaniaS	No	No	5.2	M	Yes	Yes		1049.0	-5.8	31.9	Paper	Pečnerová et al., 2021
4443_Tanzania		Tanzania	Ugalla_W	African leopard	P. p. pardus	TanzaniaS	No	No	4.2	M	Yes	Yes		1263.6	-5.8	31.9	Paper	Pečnerová et al., 2021
4346_Tanzania		Tanzania	Ugalla_W	African leopard	P. p. pardus	TanzaniaS	No	No	4.1	M	Yes	Yes		558.5	-5.8	31.9	Paper	Pečnerová et al., 2021
5181_Tanzania		Tanzania	Ugalla	African leopard	P. p. pardus	TanzaniaS	No	No	3.9	M	Yes	Yes		8995.9	-5.8	31.9	Paper	Pečnerová et al., 2021
5180_Tanzania		Tanzania	Ugalla	African leopard	P. p. pardus	TanzaniaS	No	No	3.7	M	Yes	Yes		6807.3	-5.8	31.9	Paper	Pečnerová et al., 2021
4343_Tanzania		Tanzania	Ugalla_W	African leopard	P. p. pardus	TanzaniaS	No	No	17.7	M	Yes	Yes	Yes	3590.5	-5.8	31.9	Paper	Pečnerová et al., 2021
4354_Tanzania		Tanzania	Selous	African leopard	P. p. pardus	TanzaniaS	No	No	15.1	M	Yes	Yes	Yes	5819.6	-7.8	38.2	Paper	Pečnerová et al., 2021
P8506_116_GS		TanzaniaE	Tanzania, Selous	African leopard	P. p. pardus	TanzaniaS	No	No	10.7	F	Yes	Yes	Yes	295.9	-7.7	38.2	Google maps	Paijmans et al., 2021
6351_Zambia		Zambia	Zambezi_C	African leopard	P. p. pardus	Zambia	No	No	5.2	F	Yes	Yes		1280.3	-15.3	29.6	Paper	Pečnerová et al., 2021
6346_Zambia		Zambia	Mumbwa_C	African leopard	P. p. pardus	Zambia	No	No	5.2	F	Yes	Yes		496.0	-15.0	27.0	Paper	Pečnerová et al., 2021
6353_Zambia		Zambia	Kasempa_NW	African leopard	P. p. pardus	Zambia	No	No	5.1	F	Yes	Yes		588.6	-13.5	25.8	Google maps	Pečnerová et al., 2021
6355_Zambia		Zambia	Livingstone_S	African leopard	P. p. pardus	Zambia	No	No	4.9	M	Yes	Yes		986.5	-8.8	31.1	Paper	Pečnerová et al., 2021
6342_Zambia		Zambia	Luangwa_E	African leopard	P. p. pardus	Zambia	No	No	4.6	F	Yes	Yes		1045.7	-15.6	30.4	Google maps	Pečnerová et al., 2021
ZMUC4446		Zambia	Zambia A	African leopard	P. p. pardus	Zambia	No	No	17.9	F	Yes	Yes	Yes	1414.7	-13.5	27.6	Google maps	Paijmans et al., 2021
P8506_117_GS		Zambia	Zambia B	African leopard	P. p. pardus	Zambia	No	No	11.3	M	Yes	Yes	Yes	280.3	-13.5	27.6	Google maps	Paijmans et al., 2021
2523_Zambia		Zambia	Luangwa_N	African leopard	P. p. pardus	Zambia	No	No	1.5	M	Yes	Yes		1342.4	-11.9	32.3	Paper	Pečnerová et al., 2021
PP28		Zoo_China	“Zoo ORI” (Chinese leopard, Henry Doorly Zoo)	Amur leopard	P. p. orientalis	Amur leopard	No	No	9.6	M	Yes	Yes		7547.8	37.7	113.1	Google maps	Paijmans et al., 2021
Amurleopard_PPO1		China	Amur A	Amur leopard	P. p. orientalis	Amur leopard	No	No	33.9	M	Yes	Yes	Yes	3023.4	46.8	131.6	Google maps	Paijmans et al., 2021
Bhagya		Nepal	Nepal	Indian leopard	P. p. fusca	Indian leopard	No	No	40.3	M	Yes	Yes	Yes	4896.7	28.3	84.0	Google maps	Paijmans et al., 2021
ZMUC29		India	India	Indian leopard	P. p. fusca	Indian leopard	No	No	14.9	F	Yes	Yes	Yes	1512.3	18.4	77.0	Google maps	Paijmans et al., 2021
MFN_MAM_050746		Vietnam	Vietnam	Indochinese leopard	P. p. delacouri	Indochinese leopard	No	No	8.7	M	Yes	Yes		1513.0	14.5	108.4	Google maps	Paijmans et al., 2021
Shinta_10x		Java	Java	Javan leopard	P. p. melas	Javan leopard	No	No	17.1	F	Yes	Yes	Yes	2625.3	-7.5	110.7	Google maps	Paijmans et al., 2021
MFN_MAM_056095		Palestine	Palestine region	Persian leopard	P. p. tulliana	Persian leopard	No	No	5.7	F	Yes	Yes		573.4	32.6	35.0	Google maps	Paijmans et al., 2021
MFN_MAM_047501		Sri_Lanka	Ceylon (Sri Lanka)	Sri Lankan leopard	P. p. kotiya	Sri Lankan leopard	No	No	13.4	F	Yes	Yes	Yes	1538.7	7.5	80.7	Google maps	Paijmans et al., 2021
MFN_MAM_013705		Thailand	Siam (Thailand)	Indochinese leopard	P. p. delacouri	Indochinese leopard	No	No, transversion only	5.3	M	Yes	Yes		1830.8	15.0	100.8	Google maps	Paijmans et al., 2021
MFN_MAM_083486		Afghanistan	Afghanistan	Persian leopard	P. p. tulliana	Persian leopard	No	No, transversion only	11.7	F	Yes	Yes	Yes	1719.6	33.9	65.4	Google maps	Paijmans et al., 2021
7466_Ghana		Ghana	Chierese-A/R	African leopard	P. p. pardus	NW.Ghana	No	Yes	4.4	F				410.2	9.2	-2.2	Google maps	Pečnerová et al., 2021
6350_Zambia		Zambia	Zambezi_C	African leopard	P. p. pardus	Zambia	No	Yes	3.4	F				246.7	-15.4	29.6	Google maps	Pečnerová et al., 2021
6352_Zambia		Zambia	Kasempa_NW	African leopard	P. p. pardus	Zambia	No	Yes	1.0	M				179.6	-13.5	25.8	Google maps	Pečnerová et al., 2021
7943_Namibia		Namibia	Okahondja	African leopard	P. p. pardus	Namibia	Yes	No	5.1	M				630.3	-22.0	16.9	Paper	Pečnerová et al., 2021
7548_Ghana		Ghana	Grupe-N/R	African leopard	P. p. pardus	NW.Ghana	Yes	No	4.6	M				618.0	9.2	-2.2	Paper	Pečnerová et al., 2021
7549_Ghana		Ghana	Grupe-N/R	African leopard	P. p. pardus	NW.Ghana	Yes	No	3.8	F				469.3	9.2	-2.2	Paper	Pečnerová et al., 2021
3243_Tanzania		Tanzania	Maswa_(Kimali)	African leopard	P. p. pardus	TanzaniaN	Yes	No	4.4	F				3557.6	-3.2	34.6	Paper	Pečnerová et al., 2021
5521_Tanzania		Tanzania	Maswa	African leopard	P. p. pardus	TanzaniaN	Yes	No	3.7	M				1410.2	-3.2	34.6	Paper	Pečnerová et al., 2021
8647_Tanzania		Tanzania	Selous_la1	African leopard	P. p. pardus	TanzaniaS	Yes	No	4.1	M				13797.0	-7.8	38.2	Paper	Pečnerová et al., 2021
6344_Zambia		Zambia	Nsumbu_N	African leopard	P. p. pardus	Zambia	Yes	No	4.9	F				523.2	-8.7	30.4	Google maps	Pečnerová et al., 2021
6357_Zambia		Zambia	Lochnivar_S	African leopard	P. p. pardus	Zambia	Yes	No	4.8	F				458.5	-15.9	27.2	Google maps	Pečnerová et al., 2021
6349_Zambia		Zambia	Zambezi_C	African leopard	P. p. pardus	Zambia	Yes	No	4.8	F				1106.3	-15.4	29.6	Google maps	Pečnerová et al., 2021
6354_Zambia		Zambia	Lunga_Luswishi_NW	African leopard	P. p. pardus	Zambia	Yes	No	4.6	F				559.6	-13.3	26.6	Paper	Pečnerová et al., 2021
2469_Zambia		Zambia	Kafue_N	African leopard	P. p. pardus	Zambia	Yes	No	4.4	M				618.4	-14.5	26.2	Paper	Pečnerová et al., 2021
6359_Zambia		Zambia	Chiawa_C	African leopard	P. p. pardus	Zambia	Yes	No	4.3	F				793.6	-15.9	29.0	Google maps	Pečnerová et al., 2021
6356_Zambia		Zambia	Mpulungu_Port_N	African leopard	P. p. pardus	Zambia	Yes	No	3.9	M				1800.9	-8.8	31.1	Google maps	Pečnerová et al., 2021
6348_Zambia		Zambia	Mfuwe_E	African leopard	P. p. pardus	Zambia	Yes	No	3.6	F				2376.8	-13.3	31.9	Google maps	Pečnerová et al., 2021
6358_Zambia		Zambia	Kabwe_C	African leopard	P. p. pardus	Zambia	Yes	No	3.5	F				857.1	-14.4	28.5	Paper	Pečnerová et al., 2021
Amurleopard_PPO5		China	Amur B	Amur leopard	P. p. orientalis	Amur leopard	Yes	No	33.7	F			Yes	2432.0	46.8	131.6	Google maps	Paijmans et al., 2021
SMNH605501		Korea	Korea	Amur leopard	P. p. orientalis	Amur leopard	Yes	No	15.7	F			Yes	2905.4	36.6	127.6	Google maps	Paijmans et al., 2021
7465_Ghana		Ghana	Oku-A/R	African leopard	P. p. pardus	NW.Ghana	Yes	Yes	3.7	F				446.9	9.2	-2.2	Google maps	Pečnerová et al., 2021
Jaguar				Jaguar	P. onca		No	No	53.2									Figueiró et al., 2017

## Sheet: Table S2
Table S2. Gene ontology and KEGG enrichment result of Zanzibar leopard unique homozygous SNPs
#Term	Database	ID	Input number	Background number	P-Value	Corrected P-Value	Input
bile secretion	KEGG PATHWAY	fca04976	8	68	0.000248584	0.0374533	AQP4|ABCG5|ABCG8|ADCY9|AQP8|ATP1A4|SLC22A1|SCTR
dynein light intermediate chain binding	Gene Ontology	GO:0051959	5	14	4.35296e-05	0.0305129	CCDC88C|DNAH3|DNAH1|DNAH10|DNAH5
plasma membrane	Gene Ontology	GO:0005886	35	754	6.75065e-05	0.0305129	AMOTL2|DUOX1|SCN9A|SNAP91|NOX3|ATP9B|SEMA4B|FYB1|THSD7B|ATP6V0A4|HEPHL1|ITSN2|NID2|NID1|FCGRT|GEM|KCNJ16|CUBN|EFNA2|CRB2|MCOLN1|RHOBTB1|MTNR1B|ITPR3|BCAR1|HOMER2|KCNT1|ABCG8|KCNJ8|RNPEP|ITM2C|SLC19A2|SIGLEC1|LRPAP1|CRHR1
cell-cell adhesion	Gene Ontology	GO:0098609	6	33	0.000184421	0.0338847	DCHS2|CDH23|FAT2|FAT1|DSG2|DSG4
ATP-dependent microtubule motor activity, minus-end-directed	Gene Ontology	GO:0008569	4	10	0.000187415	0.0338847	DNAH3|DNAH1|DNAH10|DNAH5
dynein complex	Gene Ontology	GO:0030286	4	10	0.000187415	0.0338847	DNAH3|DNAH1|DNAH10|DNAH5
proteolysis	Gene Ontology	GO:0006508	7	55	0.000391823	0.047802	CASP3|ERMP1|CPA5|CAPN10|PLAU|HGFAC|PRSS38
dynein intermediate chain binding	Gene Ontology	GO:0045505	4	13	0.000423026	0.047802	DNAH3|DNAH1|DNAH10|DNAH5

## Sheet: Table S3
Table S3. Candidate gene list for body size in canids and coat colour pattern in domestic cats
Gene ID	Related phenotype	References
ADAMTS9	Canid body size	Plassais et al., 2019
ADAMTSL3	Canid body size	Plassais et al., 2019
ASCL4	Canid body size	Plassais et al., 2019
CFA12 (locus)	Canid body size	Plassais et al., 2019
CFA26 (locus)	Canid body size	Hayward et al., 2016
CFA3 (locus)	Canid body size	Plassais et al., 2019
CFA7 (locus)	Canid body size	Plassais et al., 2019
fgf4	Canid body size	Parker et al., 2009
GHR	Canid body size	Rimbault et al., 2013
HMGA2	Canid body size	Rimbault et al., 2013
HNF4G	Canid body size	Plassais et al., 2019
IGF1	Canid body size	Sutter et al., 2007
IGF1R	Canid body size	Hoopes et al., 2012
IGF2BP2	Canid body size	Plassais et al., 2019
IGSF1	Canid body size	Plassais et al., 2019
LCORL	Canid body size	Plassais et al., 2019
MITF	Canid body size	Hayward et al., 2016
OGFRL1	Canid body size	Plassais et al., 2019
R3HDM1	Canid body size	Plassais et al., 2019
SMAD2	Canid body size	Rimbault et al., 2013
SMOC2	Canid body size	Plassais et al., 2019
STC2	Canid body size	Rimbault et al., 2013
TBX19	Canid body size	Hayward et al., 2016
THBS2	Canid body size	Plassais et al., 2019
ZNF608	Canid body size	Plassais et al., 2019
ASIP	Feline coat color pattern	Eizirik et al., 2003
MC1R	Feline coat color pattern	Peterschmitt et al., 2009
DKK4	Feline coat color pattern	Kaelin et al., 2021
LVRN	Feline coat color pattern	Eizirik et al., 2010

## Sheet: Table S4
Table S4. Body size and coat colour and pattern related genes containing homozygous derived alleles in the Zanzibar leopards
Chromsome	Position	Reference allele	Alternative allele	Number of African leopard samples (inlcuding the Zanzibar leopard) genotyped	Number of alternative alleles in mainland African leopards	Number of alternative alleles in the Zanzibar leopard	Gene ID	Mutation_type
chrA1	207384247	G	C	17	5	2	GHR	missense_variant
chrA2	32104132	G	A	18	4	2	ADAMTS9	missense_variant
chrA2	32119416	C	T	17	24	2	ADAMTS9	missense_variant
chrA3	25149477	C	A	17	28	2	ASIP	missense_variant
chrB1	194187148	C	T	17	26	2	LCORL	missense_variant
chrB1	194195256	T	C	17	1	2	LCORL	missense_variant
chrB1	194195879	A	G	17	1	2	LCORL	missense_variant
chrB1	194197712	C	T	16	19	2	LCORL	missense_variant
chrB2	153659092	C	G	17	21	2	SMOC2	missense_variant
chrB2	153704388	C	T	17	2	2	SMOC2	missense_variant
chrB2	153704430	G	A	17	2	2	SMOC2	missense_variant
chrB2	154210490	A	G	18	26	2	THBS2	missense_variant
chrB3	3110801	C	T	18	34	2	ADAMTSL3	missense_variant
chrB3	3124941	T	C	18	19	2	ADAMTSL3	missense_variant
chrB3	3164583	G	C	18	5	2	ADAMTSL3	missense_variant
chrB3	3172446	T	C	17	27	2	ADAMTSL3	missense_variant
chrB4	129562193	A	G	18	33	2	ASCL4	missense_variant
chrC2	115196536	G	A	16	1	2	IGSF10	missense_variant
chrC2	115208933	C	T	16	7	2	IGSF10	missense_variant
chrC2	115210145	C	T	18	1	2	IGSF10	missense_variant
chrC2	115210195	T	A	18	1	2	IGSF10	missense_variant
chrE2	63829973	G	A	18	1	2	MC1R	missense_variant
